# Supplementary material for: CRISPR prime editing for unconstrained correction of oncogenic KRAS variants
Source: Commun Biol. 2023 Jun 30;6:681. doi: 10.1038/s42003-023-05052-1 (PMC10313713; doi:10.1038/s42003-023-05052-1)
Supplement: Supplementary file 4 — Supplementary Data 1 [file 42003_2023_5052_MOESM4_ESM.xlsx]

## Sheet: Figure 2b
The prime editing frequencies of various PBS and RT length
KRAS Mutation Types	PE systems	pegRNA (PBS:RT)	Prime editing frequency (%)
			1	2	3	(n = 3 biological independent replicates)
G12V	PE2-SpG	09:10:00	0	5.5	0.7
G12D	PE2-SpG	09:10:00	1.4	1.1	0.9
G12A	PE2-SpG	09:10:00	1.4	0	0.5
G12c	PE2-SpG	09:10:00	1.4	0.2	0.5
G12R	PE2-SpG	09:10:00	1.8	2.4	1.2
G12S	PE2-SpG	09:10:00	3	0	0
G13C	PE2-SpG	09:10:00	0	0	0
G13S	PE2-SpG	09:10:00	0	4.7	0
G13R	PE2-SpG	09:10:00	1.6	1.6	0.3
G13V	PE2-SpG	09:10:00	10.4	8.4	0.2
G13D	PE2-SpG	09:10:00	3.8	2.5	10.3
G13A	PE2-SpG	09:10:00	1.2	5.5	1.2
G12V	PE2-SpG	11:10:00	0.6	1.2	1.7
G12D	PE2-SpG	11:10:00	1.6	0.7	1.5
G12A	PE2-SpG	11:10:00	0.6	0.6	0.6
G12c	PE2-SpG	11:10:00	2.7	0.5	1.2
G12R	PE2-SpG	11:10:00	0.4	0.8	2.7
G12S	PE2-SpG	11:10:00	0	1.7	2.3
G13C	PE2-SpG	11:10:00	0	0	6
G13S	PE2-SpG	11:10:00	1.8	0	0
G13R	PE2-SpG	11:10:00	1	0.7	0.9
G13V	PE2-SpG	11:10:00	6.8	6.4	6
G13D	PE2-SpG	11:10:00	4.1	0	10
G13A	PE2-SpG	11:10:00	2.5	1.2	4
G12V	PE2-SpG	13:10:00	0	0	0.6
G12D	PE2-SpG	13:10:00	1.1	1.2	1.2
G12A	PE2-SpG	13:10:00	0	1.3	0.4
G12c	PE2-SpG	13:10:00	1.3	0.5	0.8
G12R	PE2-SpG	13:10:00	0.4	0	0
G12S	PE2-SpG	13:10:00	1.1	0	1
G13C	PE2-SpG	13:10:00	0	0	0
G13S	PE2-SpG	13:10:00	2.7	1.8	1.7
G13R	PE2-SpG	13:10:00	1	1.3	0.3
G13V	PE2-SpG	13:10:00	11.7	6.3	6.3
G13D	PE2-SpG	13:10:00	10	10.9	10
G13A	PE2-SpG	13:10:00	3.1	1	2.9
G12V	PE2-SpG	09:13:00	18.8	12.5	10.2
G12D	PE2-SpG	09:13:00	16.7	16.8	25.1
G12A	PE2-SpG	09:13:00	7.3	6.4	9
G12c	PE2-SpG	09:13:00	7.4	5	5.9
G12R	PE2-SpG	09:13:00	2.8	5.5	3.8
G12S	PE2-SpG	09:13:00	0	5.6	4.8
G13C	PE2-SpG	09:13:00	0	8.6	10
G13S	PE2-SpG	09:13:00	23.6	7.9	18.1
G13R	PE2-SpG	09:13:00	20.3	20	22.3
G13V	PE2-SpG	09:13:00	17.9	17.7	25.5
G13D	PE2-SpG	09:13:00	9.1	14.3	25.9
G13A	PE2-SpG	09:13:00	13.3	17	11.6
G12V	PE2-SpG	11:13:00	6.8	6.4	14.9
G12D	PE2-SpG	11:13:00	10.5	15.1	19.6
G12A	PE2-SpG	11:13:00	3.7	3.6	2.9
G12c	PE2-SpG	11:13:00	3.9	5.9	4.9
G12R	PE2-SpG	11:13:00	6.2	2.7	4.5
G12S	PE2-SpG	11:13:00	2	6.9	5.1
G13C	PE2-SpG	11:13:00	16.3	2.3	12.6
G13S	PE2-SpG	11:13:00	7.4	17.5	16
G13R	PE2-SpG	11:13:00	11.5	20.3	22.8
G13V	PE2-SpG	11:13:00	17.4	16.3	24.7
G13D	PE2-SpG	11:13:00	21.6	7.9	13.6
G13A	PE2-SpG	11:13:00	8.2	9.1	18
G12V	PE2-SpG	13:13:00	11.6	14.8	15.2
G12D	PE2-SpG	13:13:00	5.7	11.2	19.9
G12A	PE2-SpG	13:13:00	3.8	3.5	6.6
G12c	PE2-SpG	13:13:00	6.4	5.1	7.6
G12R	PE2-SpG	13:13:00	4.1	3.9	6.5
G12S	PE2-SpG	13:13:00	9	6.6	8.6
G13C	PE2-SpG	13:13:00	12.5	11.2	18.8
G13S	PE2-SpG	13:13:00	18.9	15.3	14.6
G13R	PE2-SpG	13:13:00	21	10.4	19.1
G13V	PE2-SpG	13:13:00	24.9	14.9	24.1
G13D	PE2-SpG	13:13:00	0	4.1	16.8
G13A	PE2-SpG	13:13:00	17.2	16.8	19.9
G12V	PE2-SpG	09:16:00	11.6	11.2	13.2
G12D	PE2-SpG	09:16:00	5.7	9.5	14.5
G12A	PE2-SpG	09:16:00	3.8	8.7	10.1
G12c	PE2-SpG	09:16:00	6.4	13.9	20.1
G12R	PE2-SpG	09:16:00	4.1	10.3	19.1
G12S	PE2-SpG	09:16:00	9	25	20.7
G13C	PE2-SpG	09:16:00	12.5	8.8	12.9
G13S	PE2-SpG	09:16:00	18.9	13.4	9
G13R	PE2-SpG	09:16:00	21	15.4	19.7
G13V	PE2-SpG	09:16:00	24.9	10.5	19
G13D	PE2-SpG	09:16:00	0	3.7	4.5
G13A	PE2-SpG	09:16:00	15.7	13.6	15.5
G12V	PE2-SpG	11:16:00	20.1	24.6	24
G12D	PE2-SpG	11:16:00	6.2	9.3	25
G12A	PE2-SpG	11:16:00	13	15.5	14.9
G12c	PE2-SpG	11:16:00	26.9	22.2	26.2
G12R	PE2-SpG	11:16:00	14.8	18.7	21.9
G12S	PE2-SpG	11:16:00	20.8	17.3	27.9
G13C	PE2-SpG	11:16:00	3.8	9.3	20.8
G13S	PE2-SpG	11:16:00	18.8	6.7	25.2
G13R	PE2-SpG	11:16:00	27.7	20.4	25.4
G13V	PE2-SpG	11:16:00	21.8	26.6	24.8
G13D	PE2-SpG	11:16:00	4.5	11.8	16.2
G13A	PE2-SpG	11:16:00	8.5	18.9	25.3
G12V	PE2-SpG	13:16:00	11.8	18.1	22.5
G12D	PE2-SpG	13:16:00	18.5	16.5	29.2
G12A	PE2-SpG	13:16:00	17	22.5	21.2
G12c	PE2-SpG	13:16:00	20.6	23.2	25.2
G12R	PE2-SpG	13:16:00	13.1	20.7	22.1
G12S	PE2-SpG	13:16:00	22.4	40.4	22.2
G13C	PE2-SpG	13:16:00	17.6	18.8	13.9
G13S	PE2-SpG	13:16:00	19.7	37	24
G13R	PE2-SpG	13:16:00	20.9	23.5	26.4
G13V	PE2-SpG	13:16:00	20	32.9	28.2
G13D	PE2-SpG	13:16:00	10.4	6.7	16.9
G13A	PE2-SpG	13:16:00	17.4	19.4	24.8

## Sheet: Figure 2c
The prime editing frequencies of 3 types universal pegRNA
KRAS Mutation Types	PE systems	RNA scaffold	Prime editing frequency (%)
			1	2	3	(n = 3 biological independent replicates)
G12V	PE2-SpG	Wild-type	18.6	19.1	26.4
G12D	PE2-SpG	Wild-type	15.2	20.8	31.8
G12A	PE2-SpG	Wild-type	9.9	14.1	18.2
G12C	PE2-SpG	Wild-type	15.8	17.6	31.7
G12R	PE2-SpG	Wild-type	14.9	13.9	28.6
G12S	PE2-SpG	Wild-type	19.2	18.1	37
G13C	PE2-SpG	Wild-type	13	15.6	26.8
G13S	PE2-SpG	Wild-type	9.6	18.2	45.1
G13R	PE2-SpG	Wild-type	16.8	18.2	19.2
G13V	PE2-SpG	Wild-type	24.3	24.6	34.2
G13D	PE2-SpG	Wild-type	3.8	17.7	30.8
G13A	PE2-SpG	Wild-type	18.3	18.2	43.1
G12V	PE3b-SpG	Wild-type	44	45.1	53.1
G12D	PE3b-SpG	Wild-type	41.8	44.1	58.2
G12A	PE3b-SpG	Wild-type	38.4	18.7	49.3
G12C	PE3b-SpG	Wild-type	38.5	35.1	60.3
G12R	PE3b-SpG	Wild-type	49.3	42.1	59
G12S	PE3b-SpG	Wild-type	41.6	40.8	59.8
G13C	PE3b-SpG	Wild-type	47.7	41.6	44.9
G13S	PE3b-SpG	Wild-type	45.7	37.6	59.5
G13R	PE3b-SpG	Wild-type	34.4	46.1	50
G13V	PE3b-SpG	Wild-type	28.6	50.1	60.6
G13D	PE3b-SpG	Wild-type	39.2	32.4	53.3
G13A	PE3b-SpG	Wild-type	41	40.8	55.4
G12V	PE2-SpG	TevopreQ1	26.7	25	26.9
G12D	PE2-SpG	TevopreQ1	21.4	28.4	30.2
G12A	PE2-SpG	TevopreQ1	19.1	20.5	13
G12C	PE2-SpG	TevopreQ1	43.1	17.3	25.2
G12R	PE2-SpG	TevopreQ1	23	20.6	36.3
G12S	PE2-SpG	TevopreQ1	20.9	23.6	33.2
G13C	PE2-SpG	TevopreQ1	20	20.7	30.7
G13S	PE2-SpG	TevopreQ1	26	24.6	30.5
G13R	PE2-SpG	TevopreQ1	23.3	27.8	7
G13V	PE2-SpG	TevopreQ1	29.1	29.3	37.4
G13D	PE2-SpG	TevopreQ1	19.5	18.3	23.2
G13A	PE2-SpG	TevopreQ1	20.5	31.4	30.2
G12V	PE3b-SpG	TevopreQ1	43.1	43.1	41.9
G12D	PE3b-SpG	TevopreQ1	41	41	48.7
G12A	PE3b-SpG	TevopreQ1	41.9	41.9	45
G12C	PE3b-SpG	TevopreQ1	54.2	54.2	56.1
G12R	PE3b-SpG	TevopreQ1	48.3	48.3	54.5
G12S	PE3b-SpG	TevopreQ1	45.6	45.6	56.6
G13C	PE3b-SpG	TevopreQ1	49.6	49.6	65.3
G13S	PE3b-SpG	TevopreQ1	48.6	48.6	55.6
G13R	PE3b-SpG	TevopreQ1	50.2	50.2	56.3
G13V	PE3b-SpG	TevopreQ1	49.1	49.1	31.8
G13D	PE3b-SpG	TevopreQ1	37.8	37.8	38.1
G13A	PE3b-SpG	TevopreQ1	45.4	45.4	49.6
G12V	PE2-SpG	Tmpknot	23	21.3	24.4
G12D	PE2-SpG	Tmpknot	27.3	24.5	27.8
G12A	PE2-SpG	Tmpknot	18.2	19.2	20.6
G12C	PE2-SpG	Tmpknot	24.1	24.4	29.5
G12R	PE2-SpG	Tmpknot	18.5	21.1	30.6
G12S	PE2-SpG	Tmpknot	22.5	26.5	28.8
G13C	PE2-SpG	Tmpknot	20.4	21.9	26
G13S	PE2-SpG	Tmpknot	19.9	21.2	36.1
G13R	PE2-SpG	Tmpknot	26.2	30.4	39.2
G13V	PE2-SpG	Tmpknot	34.1	26.8	31.2
G13D	PE2-SpG	Tmpknot	19.1	18.9	28.3
G13A	PE2-SpG	Tmpknot	25.6	24	33.2
G12V	PE3b-SpG	Tmpknot	43.1	38.2	16
G12D	PE3b-SpG	Tmpknot	53.1	39.6	24.4
G12A	PE3b-SpG	Tmpknot	44.3	11.3	15
G12C	PE3b-SpG	Tmpknot	48.1	46.1	29
G12R	PE3b-SpG	Tmpknot	49	46.6	27.5
G12S	PE3b-SpG	Tmpknot	37.7	50.9	35
G13C	PE3b-SpG	Tmpknot	54.7	42.7	23.7
G13S	PE3b-SpG	Tmpknot	53.4	46.2	36.6
G13R	PE3b-SpG	Tmpknot	51.8	45	25.9
G13V	PE3b-SpG	Tmpknot	52.2	30.2	25.1
G13D	PE3b-SpG	Tmpknot	42.9	33.5	12.9
G13A	PE3b-SpG	Tmpknot	42.8	43.1	20.8

## Sheet: Figure 3c
The prime editing and indel frequencies of 3 types universal pegRNA
KRAS Mutation Types	PE systems	RNA scaffold	Prime editing frequency (%)			KRAS correction frequency (%)
			1	2	3	1	2	3	(n = 3 biological independent replicates)
G12D	PE2-SpG	WT	65.1	66.8	67.9	9.0379	13.9942	17.2012
G12D	PE3b-SpG	WT	69.2	69.3	67.8	20.9913	21.2828	16.9096
G12D	PE2-SpG	TevopreQ1	68.5	68.6	68.8	18.9504	19.242	19.8251
G12D	PE3b-SpG	TevopreQ1	72.6	72	68.4	30.9038	29.1545	18.6589
G12D	PE2-SpG	Tmpknot	65.9	66.5	69.2	11.3703	13.1195	20.9913
G12D	PE3b-SpG	Tmpknot	71.2	70.2	68.3	26.8222	23.9067	18.3673
G12D	Mock		62	63.5	62.6	0	0	0
G13D	PE2-SpG	WT	65.6	66.1	66.5	16.442	17.7898	18.8679
G13D	PE3b-SpG	WT	66	67.7	68.4	17.5202	22.1024	23.9892
G13D	PE2-SpG	TevopreQ1	67.1	67.2	70.7	20.4852	20.7547	30.1887
G13D	PE3b-SpG	TevopreQ1	71.2	71	71.3	31.5364	30.9973	31.8059
G13D	PE2-SpG	Tmpknot	67	68.3	71.2	20.2156	23.7197	31.5364
G13D	PE3b-SpG	Tmpknot	70.6	70.7	72.4	29.9191	30.1887	34.7709
G13D	Mock		59.5	61.5	62.6	0	0	0
G13C	PE2-SpG	WT	67.4	66.4	64.6	12.605	9.80392	4.7619
G13C	PE3b-SpG	WT	71.3	70.2	66	23.5294	20.4482	8.68347
G13C	PE2-SpG	TevopreQ1	67.5	68.1	65.8	12.8852	14.5658	8.12325
G13C	PE3b-SpG	TevopreQ1	72.7	70.6	67	27.451	21.5686	11.4846
G13C	PE2-SpG	Tmpknot	67	68.7	63.9	11.4846	16.2465	2.80112
G13C	PE3b-SpG	Tmpknot	74.6	74.3	67.5	32.7731	31.9328	12.8852
G13C	Mock		62.9	63.3	64.1	0	0	0
G12V	PE2-SpG	WT	63.8	64.2	67.3	6.97051	8.0429	16.3539
G12V	PE3b-SpG	WT	65.4	64.4	67.7	11.2601	8.57909	17.4263
G12V	PE2-SpG	TevopreQ1	64.8	63.9	67.7	9.65147	7.23861	17.4263
G12V	PE3b-SpG	TevopreQ1	66.3	64.9	67.3	13.6729	9.91957	16.3539
G12V	PE2-SpG	Tmpknot	66.8	64.1	70.6	15.0134	7.7748	25.2011
G12V	PE3b-SpG	Tmpknot	71.1	69.4	71.2	26.5416	21.9839	26.8097
G12V	Mock		61.2	63.3	62.7	0	0	0

## Sheet: Figure 3d
The prime editing and KRAS correction frequency in three human cancer cell lines.
Cancer cell lines	KRAS Mutation Types	PE systems	Prime editing frequency (%)			KRAS correction frequency (%)			Indel frequency (%)
			1	2	3	1	2	3	1	2	3	(n = 2 or n = 3 biological independent replicates)
ASPC-1	G12D	Untreated	0.1	0.5	N/A	0.1	0.5	N/A	0	0	N/A
ASPC-1	G12D	PE3b-SpG	3.2	2.2	N/A	3.2	2.2	N/A	0.4	0.4	N/A
ASPC-1	G12D	PE5max-SpG	19.3	18	N/A	19.3	18	N/A	0	0.1	N/A
CFPAC-1	G12V	Untreated	23.5	20.2	21.8	0	0	0	0	0	0
CFPAC-1	G12V	PE5max-SpG	29.5	35.5	35.3	7.98935	15.9787	15.7124	0.1	0.1	0.1
HCT116	G13D	Untreated	49.57	50.92	51.26	0	0	0	0	0	0
HCT116	G13D	PE3b-SpG	66.7	62.03	64.24	36.7063	27.4405	31.8254	0	0	0
HCT116	G13D	PE4max-SpG	65.89	64.63	68.65	35.0992	32.5992	40.5754	0	0	0

## Sheet: Figure 3f
The prime editing frequency over time in HCT116 cell
Cancer cell line	KRAS Mutation Type	PE systems	Time points	Prime editing frequency (%)
				1	2	3	(n = 3 biological independent replicates)
HCT116	G13D	PE3b-SpG	Initial	66.7	62.03	64.24
HCT116	G13D	PE4max-SpG	Initial	65.89	64.63	68.65
HCT116	G13D	Untreated	Initial	49.57	50.92	51.26
HCT116	G13D	PE3b-SpG	Day 7	57.72	60.3	59.44
HCT116	G13D	PE4max-SpG	Day 7	58.26	53.97	56.2
HCT116	G13D	Untreated	Day 7	48.44	51.27	49.97
HCT116	G13D	PE3b-SpG	Day 14	51.39	50.39	51.45
HCT116	G13D	PE4max-SpG	Day 14	50.62	51.86	51.08
HCT116	G13D	Untreated	Day 14	51.05	49.68	50.1
